# Supplementary material for: Identification of Therapeutic Targets for Amyotrophic Lateral Sclerosis Using PandaOmics – An AI-Enabled Biological Target Discovery Platform
Source: Front Aging Neurosci. 2022 Jun 28;14:914017. doi: 10.3389/fnagi.2022.914017 (PMC9273868; doi:10.3389/fnagi.2022.914017)
Supplement: Supplementary file 2 [file Table_1.xlsx]

## Sheet: Supp Table 1
Supplementary Table 1. Description for scores and filters in PandaOmics.
Category	Score/ Filter	Description
Omics AI scores	Network Neighbors	This score utilizes several graph-based methods applied to the protein-protein interaction network enriched with differentially expressed/methylated genes. The score explores direct network neighbors interacting with a given gene. A target will be scored higher if there are more network neighbors with significant differences in expression or methylation levels.
	Mutated Sub-modules	This score estimates whether a gene physically interacts or is co-expressed with other genes known to carry genetic alterations in current disease. The score relies on manually curated data and external sources (ClinVar, Open Targets).
	Disease Sub-modules	This score estimates whether a gene physically interacts or is co-expressed with other genes known to be associated with current disease. The score relies on manually curated data and external sources (ClinVar, Open Targets).
	Casual Inference	This score is based on the causal inference of transcription factors. It estimates the number of genes associated with the disease progression/treatment, controlled by a similar set of transcription factors to a given gene. It uses a manually curated regulatory network and known drug targets to predict potential disease-modifying transcription factors.
	Overexpression	This score compares differential expression from datasets of interest with transcriptomic data on cell lines with perturbation-induced target gene overexpression (LINCS database). Target is scored higher if differential expression signature is similar to the gene expression changes in perturbed cells.
	Knockouts	This score compares differential expression from datasets of interest with transcriptomic data on cell lines with perturbation-induced target gene knockout (LINCS database). Target is scored lower if differential expression signature is similar to the gene expression changes in perturbed cells.
	Mutations	This score assigns weight values to different types of evidence inferred from a manually curated list of gene variants and TWAS/GWAS studies. Higher scores indicate mutation burden correlating with a given disease.
	Pathways	The score combines several approaches to pathway analysis. First, iPANDA algorithm is used to examine the involvement of a given gene in pathway activation patterns based on a collection of gene expression datasets of interest (activation/inhibition of each pathway is examined separately). Next, all the pathways from the library are merged into a single network, which is examined from the perspec…
	Interactome Community	This score utilizes several graph-based methods applied to the protein-protein interaction network enriched with active drug targets, GWAS hits and differentially expressed/methylated genes.
	Relevance	This score is based on open data from the OpenTargets resource, in particular, Drugs score. Drugs score aggregates general information about all drugs and their stages of clinical trials that are associated with a specific gene (protein, molecular target) for a disease of interest. The more drugs that have a specific gene as a molecular target, especially in the late phases of clinical trials, th…
	Expression	This score takes into account differential gene expression, protein abundance or methylation level defined by a collection of datasets of interest. Machine learning-based models are used to normalize available omics data across multiple samples from various datasets.
Text-based AI scores	Attention Spike	This score utilizes AI-based text mining methods to predict the likelihood of the forthcoming increase in research interest for the given target and indication. The neural network trained on retrospective publication trends is used to forecast the attention spike probability in the next two years. Text corpus used for analysis includes scientific publications, grants, patents and clinical trials.
	Evidence	This score is calculated as the weighted average of Trend and Attention score. Higher values indicate both attention growth and a high volume of research.
	Attention Score	This score measures the overall attention to the target at all times. PandaOmics calculates the total number of mentions of a gene in various texts across all time periods. Both disease-agnostic and disease-specific mentions are counted. Text corpus used for analysis includes scientific publications, grants, patents and clinical trials.
	Trend	This score estimates the growth of attention to the given gene, during the last 5-year period (disease-specific). It ranges from -1 to 1, with 1 corresponding to an infinite amount of publications during the last year. Negative values correspond to the decline in publication activity.
Financial Scores	Funding per Publication	This score measures the average sum of grant funding to investigate the given gene. Average grant size reflects the scientific community opinion on the fruitfulness of the research around the particular gene or gene-disease association. Entries with zero publications and non-zero funding are scored as zero.
	Grant Funding	Total grant funding to investigate the given gene at all times. Please note, that the distribution of total funding is skewed with mean value approx. $8.9 million, but the median value is only $1.7 million. Also 5% of entries have funding above $30 million.
	Grant Size	Average grant size for a given target-disease association. The total grant funding is divided by the total amount of grants.
KOL Scores	Credible Attention Index	This score represents the total number of publications devoted to the target gene in journals with an impact factor more than 10. This corresponds to the top 3% of all scientific journals.
	Mean Hirsch	This score measures the average Hirsch index of the researchers who published scientific articles studying given gene-disease association.
	Impact factor	This score measures the average impact factor of the journals where particular gene-disease association is published. The Impact Factor of each journal is weighted to the number of publications mentioning gene-disease association published in this journal.
Druggability Filter	Small Molecules	Indicates accessibility of a protein by small molecules Red - A protein does not belong to a druggable class and does not have small molecules associated Yellow - A protein belongs to a druggable class and does not have small molecules associated Green - A protein is associated with small molecules according to public sources and the PandaOmics manually curated database
	Antibodies	Indicates the ability to use antibodies to hit the target Red - It is not membrane secreted protein (Protein atlas database) Yellow - A membrane secreted protein (Protein atlas database) Green - A membrane secreted protein (Protein atlas database) with associated antibodies in TCRD database
	Safety	Potential safety of a target and potential adverse effect Red - A protein is an essential gene and did not pass any clinical trials (Clinical trials and TTD) Yellow - Default status Green - A protein is a conditional essential gene or is not essential and has clinical trials going on or passed (Clinical trials and TTD)
	Novelty	Indicates the overall scientific community interest to the target, based on the volume of related publications proposed by the proprietary AI engine Red - More than 168 publications on pharmacognitive Yellow - Between 50 and 168 publications on pharmacognitive Green - Less than 49 publications on pharmacognitive
Target Familes	Enzyme	Druggable
	Epigenetic enzyme	Druggable
	Epigenetic nonenzyme	Not druggable
	Generic protein	Not druggable
	Ion channel	Druggable
	Kinase	Druggable
	Nuclear receptor	Druggable
	Receptor	Druggable
	Secretory protein	Druggable
	Transcription coregulator	Not druggable
	Transcription factor	Not druggable
	Transportor	Druggable

## Sheet: Supp Table 2
Supplementary Table 2. Enrichment of dysregulated pathways in different biological processes.
Main biological process	Tissue	ALS subtype	# Dysregulated pathways in process	Fold enrichment	p-value (hypergeometric test)	Adjusted p (Bonferroni correction)
Immune System	CNS	fALS	41	1.41999	1.02e-08	3.26e-07
Signal Transduction	CNS	sALS	40	0.962936	2.87e-06	9.2e-05
Hemostasis	CNS	fALS	11	2.43936	0.00016848	0.005391
Gene expression (Transcription)	CNS	sALS	14	1.11095	0.00496191	0.158781
Metabolism of RNA	CNS	sALS	7	1.78466	0.0108851	0.348323
Extracellular matrix organization	CNS	fALS	5	2.40257	0.0119108	0.381146
Cell-Cell communication	CNS	fALS	4	2.85625	0.0153376	0.490804
Programmed Cell Death	CNS	fALS	8	1.31375	0.0182944	0.58542
Cell Cycle	CNS	fALS	15	0.422387	0.0975614	1
Protein localization	CNS	sALS	1	2.73939	0.240539	1
Organelle biogenesis and maintenance	CNS	fALS	2	0.928125	0.278281	1
Muscle contraction	CNS	sALS	1	1.33712	0.356351	1
Organelle biogenesis and maintenance	CNS	sALS	1	0.558081	0.483996	1
Disease	CNS	fALS	15	-0.0412638	0.61429	1
Programmed Cell Death	CNS	sALS	2	-0.0651515	0.641353	1
Cellular responses to external stimuli	CNS	sALS	1	-0.187088	0.719744	1
Gene expression (Transcription)	CNS	fALS	9	-0.160333	0.76277	1
Disease	CNS	sALS	8	-0.173615	0.770443	1
Transport of small molecules	CNS	sALS	2	-0.30752	0.79619	1
DNA Repair	CNS	sALS	2	-0.366204	0.835368	1
Vesicle-mediated transport	CNS	fALS	2	-0.374662	0.844092	1
Metabolism of proteins	CNS	fALS	7	-0.263807	0.855547	1
Metabolism	CNS	sALS	9	-0.248782	0.867222	1
Cellular responses to external stimuli	CNS	fALS	1	-0.497011	0.876607	1
Metabolism of proteins	CNS	sALS	3	-0.490083	0.942984	1
Transport of small molecules	CNS	fALS	2	-0.571528	0.955845	1
Signal Transduction	CNS	fALS	25	-0.240896	0.961112	1
Immune System	CNS	sALS	6	-0.427644	0.961559	1
Developmental Biology	CNS	sALS	1	-0.688384	0.965033	1
Metabolism	CNS	fALS	12	-0.380246	0.981884	1
Developmental Biology	CNS	fALS	1	-0.807187	0.995982	1
Cell Cycle	CNS	sALS	1	-0.846746	0.999034	1
Digestion and absorption	diMN transcriptomics	fALS	2	55.9538	0.000450162	0.005852
Metabolism of proteins	diMN transcriptomics	sALS	7	3.36263	0.000713001	0.009269
Immune System	diMN transcriptomics	fALS	5	2.63226	0.00800331	0.104043
Metabolism of RNA	diMN transcriptomics	sALS	3	3.37589	0.029288	0.380744
Transport of small molecules	diMN transcriptomics	sALS	3	2.80864	0.0418732	0.544352
Metabolism	diMN transcriptomics	fALS	4	1.54258	0.0617845	0.803198
Neuronal System	diMN transcriptomics	sALS	2	1.587	0.179667	1
Disease	diMN transcriptomics	sALS	4	0.51504	0.267619	1
Immune System	diMN transcriptomics	sALS	3	0.0493197	0.557161	1
Developmental Biology	diMN transcriptomics	sALS	1	0.142593	0.591848	1
Signal Transduction	diMN transcriptomics	fALS	2	-0.252574	0.782608	1
Signal Transduction	diMN transcriptomics	sALS	3	-0.460192	0.938678	1
Metabolism	diMN transcriptomics	sALS	1	-0.693948	0.970075	1
Disease	diMN proteomics	sALS	14	5.22484	1.69e-09	3.38e-08
DNA Repair	diMN proteomics	fALS	6	3.8266	0.00116673	0.023335
Developmental Biology	diMN proteomics	fALS	6	3.74615	0.00127638	0.025528
Reproduction	diMN proteomics	fALS	2	12.5604	0.00849966	0.169993
Gene expression (Transcription)	diMN proteomics	fALS	7	1.67928	0.0129625	0.259249
Neuronal System	diMN proteomics	fALS	4	2.582	0.0234741	0.469483
Cell-Cell communication	diMN proteomics	fALS	2	6.91026	0.0249938	0.499876
Muscle contraction	diMN proteomics	sALS	1	9.05978	0.095361	1
Gene expression (Transcription)	diMN proteomics	sALS	3	0.947055	0.196352	1
Programmed Cell Death	diMN proteomics	sALS	1	1.01196	0.396809	1
Transport of small molecules	diMN proteomics	sALS	1	0.490338	0.495966	1
Developmental Biology	diMN proteomics	sALS	1	0.341304	0.533506	1
Metabolism of proteins	diMN proteomics	fALS	2	-0.137063	0.685524	1
Transport of small molecules	diMN proteomics	fALS	1	-0.121083	0.688667	1
Cell Cycle	diMN proteomics	fALS	2	-0.221942	0.740548	1
Metabolism of proteins	diMN proteomics	sALS	1	-0.268379	0.757762	1
Disease	diMN proteomics	fALS	2	-0.475563	0.907888	1
Signal Transduction	diMN proteomics	fALS	4	-0.501716	0.973692	1
Metabolism	diMN proteomics	fALS	1	-0.788118	0.99382	1
Signal Transduction	diMN proteomics	sALS	1	-0.788771	0.995187	1

## Sheet: Supp Table 3
Supplementary Table 3. Dysregulated pathways in CNS, diMN transcriptomic and diMN proteomic groups.
Dysregulated pathways in CNS comparisons								Dysregulated pathways in diMN transcriptomics comparisons						Dysregulated pathways in diMN proteomics comparisons
Main biological process	Pathway	fALS (%iPanda>0)	fALS (%iPanda<0)	sALS (%iPanda>0)	sALS (%iPanda<0)	Direction		Main biological process	Pathway	fALS (iPanda)	sALS (iPanda)	Direction		Main biological process	Pathway	fALS (iPanda)	sALS (iPanda)	Direction
Cell Cycle	APC-C:Cdc20 mediated degradation of Cyclin B	20	80	28.57	71.43	fALS Down		Developmental Biology	Regulation of signaling by NODAL	-0.0022	-0.0111	sALS down		Cell Cycle, Reproduction	Meiosis	0.0106	-0.0006	fALS up
Cell Cycle	Inactivation of APC-C via direct inhibition of the APC-C complex	20	80	28.57	71.43	fALS Down		Digestion and absorption	Digestion	0.0132	0.0001	fALS up		Cell Cycle, Reproduction	Meiotic recombination	0.0154	-0.0007	fALS up
Cell Cycle	Inhibition of the proteolytic activity of APC-C required for the onset of anaphase by mitotic spindle checkpoint components	20	80	28.57	71.43	fALS Down		Digestion and absorption	Digestion and absorption	0.0121	0.0001	fALS up		Cell-Cell communication	Adherens junctions interactions	-0.0106	-0.0006	fALS down
Cell Cycle	Chk1-Chk2(Cds1) mediated inactivation of Cyclin B:Cdk1 complex	80	20	42.86	14.29	fALS Up		Digestion and absorption	Digestion of dietary lipid	0.0209	0	fALS up		Cell-Cell communication	Nectin-Necl trans heterodimerization	-0.0104	-0.0003	fALS down
Cell Cycle	Condensation of Prometaphase Chromosomes	80	0	57.14	42.86	fALS Up		Disease	Diseases associated with visual transduction	0	0.0255	sALS up		Developmental Biology	Inactivation of CDC42 and RAC1	-0.0026	-0.0133	sALS down
Cell Cycle	Cyclin A:Cdk2-associated events at S phase entry	80	20	57.14	42.86	fALS Up		Disease	Diseases of the neuronal system	0	0.0255	sALS up		Developmental Biology	Myogenesis	-0.0174	0	fALS down
Cell Cycle	Cyclin E associated events during G1-S transition	80	20	42.86	57.14	fALS Up		Disease	Retinoid cycle disease events	0	0.0255	sALS up		Developmental Biology	NCAM signaling for neurite out-growth	-0.0104	-0.0003	fALS down
Cell Cycle	G1-S DNA Damage Checkpoints	80	20	57.14	42.86	fALS Up		Disease, Signal Transduction	Biosynthesis of A2E, implicated in retinal degradation	0	0.0255	sALS up		Developmental Biology	NCAM1 interactions	-0.026	-0.0005	fALS down
Cell Cycle	G1-S Transition	80	20	57.14	42.86	fALS Up		Immune System	Activation of C3 and C5	0.0134	0.0029	fALS up		Developmental Biology	Neurofascin interactions	-0.037	-0.0008	fALS down
Cell Cycle	Mitotic G1 phase and G1-S transition	80	20	42.86	57.14	fALS Up		Immune System	Alpha-defensins	0.0002	-0.0104	sALS down		Developmental Biology	NrCAM interactions	-0.0123	-0.003	fALS down
Cell Cycle	p53-Dependent G1 DNA Damage Response	80	20	57.14	42.86	fALS Up		Immune System	Ficolins bind to repetitive carbohydrate structures on the target cell surface	-0.0187	0	fALS down		Developmental Biology	Other semaphorin interactions	-0.0105	0	fALS down
Cell Cycle	p53-Dependent G1-S DNA damage checkpoint	80	20	57.14	42.86	fALS Up		Immune System	Lectin pathway of complement activation	-0.0125	0	fALS down		Disease	ABC transporter disorders	0.0008	0.012	sALS up
Cell Cycle	SCF(Skp2)-mediated degradation of p27-p21	80	20	57.14	42.86	fALS Up		Immune System	OAS antiviral response	0.0351	0.0189	fALS up, sALS up		Disease	APOBEC3G mediated resistance to HIV-1 infection	0.001	0.0326	sALS up
Cell Cycle	Transcriptional activation of cell cycle inhibitor p21	80	0	28.57	57.14	fALS Up		Immune System, Signal Transduction	CREB phosphorylation	0.0186	0.0219	fALS up, sALS up		Disease	Assembly Of The HIV Virion	0.0009	0.0304	sALS up
Cell Cycle	Transcriptional activation of p53 responsive genes	80	0	28.57	57.14	fALS Up		Metabolism	Acyl chain remodeling of DAG and TAG	0.0272	0	fALS up		Disease	Binding and entry of HIV virion	0.0026	0.0912	sALS up
Cell Cycle	G1-S-Specific Transcription	40	60	14.29	85.71	sALS Down		Metabolism	Blood group systems biosynthesis	0.0305	0	fALS up		Disease	Defective CFTR causes cystic fibrosis	0.0008	0.012	sALS up
Cell-Cell communication	Adherens junctions interactions	80	0	57.14	42.86	fALS Up		Metabolism	Lipid particle organization	0.0004	-0.0101	sALS down		Disease	Disorders of transmembrane transporters	0.0008	0.012	sALS up
Cell-Cell communication	Cell junction organization	100	0	28.57	71.43	fALS Up		Metabolism	PAOs oxidise polyamines to amines	0.0109	0.0007	fALS up		Disease	Early Phase of HIV Life Cycle	0.0006	0.0204	sALS up
Cell-Cell communication	Cell-cell junction organization	80	20	28.57	71.43	fALS Up		Metabolism	Rhesus blood group biosynthesis	0.0305	0	fALS up		Disease	Hh mutants abrogate ligand secretion	0	0.0214	sALS up
Cell-Cell communication	Tight junction interactions	80	20	28.57	71.43	fALS Up		Metabolism of proteins	Activation of the mRNA upon binding of the cap-binding complex and eIFs, and subsequent binding to 43S	0.0005	0.0137	sALS up		Disease	Hh mutants that don't undergo autocatalytic processing are degraded by ERAD	0	0.0214	sALS up
Cellular responses to external stimuli	Response of EIF2AK1 (HRI) to heme deficiency	80	0	28.57	42.86	fALS Up		Metabolism of proteins	Cap-dependent Translation Initiation	0.0004	0.0114	sALS up		Disease	InlA-mediated entry of Listeria monocytogenes into host cells	-0.0339	-0.0028	fALS down
Cellular responses to external stimuli	HSP90 chaperone cycle for steroid hormone receptors (SHR)	60	40	85.71	14.29	sALS Up		Metabolism of proteins	Eukaryotic Translation Initiation	0.0004	0.0111	sALS up		Disease	Integration of provirus	0.0004	0.0161	sALS up
Developmental Biology	CRMPs in Sema3A signaling	0	100	71.43	28.57	fALS Down		Metabolism of proteins	Formation of the ternary complex, and subsequently, the 43S complex	0.0005	0.0161	sALS up		Disease	Listeria monocytogenes entry into host cells	-0.0109	-0.0009	fALS down
Developmental Biology	NCAM signaling for neurite out-growth	40	60	14.29	85.71	sALS Down		Metabolism of proteins	GTP hydrolysis and joining of the 60S ribosomal subunit	0.0003	0.0104	sALS up		Disease	Minus-strand DNA synthesis	0.0026	0.0912	sALS up
Disease	Interactions of Vpr with host cellular proteins	20	80	42.86	57.14	fALS Down		Metabolism of proteins	Ribosomal scanning and start codon recognition	0.0005	0.0141	sALS up		Disease	Plus-strand DNA synthesis	0.0026	0.0912	sALS up
Disease	Vpr-mediated nuclear import of PICs	20	80	57.14	42.86	fALS Down		Metabolism of proteins	Translation initiation complex formation	0.0005	0.0141	sALS up		Disease	Reverse Transcription of HIV RNA	0.0026	0.0912	sALS up
Disease	ABC transporter disorders	80	20	71.43	28.57	fALS Up		Metabolism of RNA	Major pathway of rRNA processing in the nucleolus and cytosol	0.0005	0.0122	sALS up		Disease	Uncoating of the HIV Virion	0.0026	0.0912	sALS up
Disease	Defective CFTR causes cystic fibrosis	80	20	71.43	28.57	fALS Up		Metabolism of RNA	rRNA processing	0.0005	0.0122	sALS up		DNA Repair	HDR through Homologous Recombination (HRR)	0.0202	0	fALS up
Disease	Diseases associated with the TLR signaling cascade	80	0	42.86	14.29	fALS Up		Metabolism of RNA	rRNA processing in the nucleus and cytosol	0.0005	0.0122	sALS up		DNA Repair	Homologous DNA Pairing and Strand Exchange	0.0156	0	fALS up
Disease	Diseases of Immune System	80	0	42.86	14.29	fALS Up		Neuronal System	Neurexins and neuroligins	0.0003	0.0351	sALS up		DNA Repair	Presynaptic phase of homologous DNA pairing and strand exchange	0.0147	0	fALS up
Disease	Disorders of transmembrane transporters	80	20	71.43	28.57	fALS Up		Neuronal System	Protein-protein interactions at synapses	0.0003	0.0281	sALS up		DNA Repair	Resolution of D-Loop Structures	0.0213	0	fALS up
Disease	IkBA variant leads to EDA-ID	80	0	42.86	14.29	fALS Up		Signal Transduction	Activation of the phototransduction cascade	0	-0.0135	sALS down		DNA Repair	Resolution of D-loop Structures through Holliday Junction Intermediates	0.0213	0	fALS up
Disease	Signaling by BRAF and RAF fusions	80	20	71.43	28.57	fALS Up		Signal Transduction	Serotonin receptors	-0.0134	-0.003	fALS down		DNA Repair	Resolution of D-loop Structures through Synthesis-Dependent Strand Annealing (SDSA)	0.0213	0	fALS up
Disease	Signaling by FGFR2 in disease	80	20	28.57	71.43	fALS Up		Transport of small molecules	Erythrocytes take up carbon dioxide and release oxygen	0	-0.053	sALS down		Gene expression (Transcription)	RNA Polymerase III Abortive And Retractive Initiation	-0.0114	-0.0022	fALS down
Disease	Signaling by high-kinase activity BRAF mutants	80	20	57.14	42.86	fALS Up		Transport of small molecules	Erythrocytes take up oxygen and release carbon dioxide	0	-0.053	sALS down		Gene expression (Transcription)	RNA Polymerase III Chain Elongation	-0.014	-0.0028	fALS down
Disease	Signaling by moderate kinase activity BRAF mutants	80	20	57.14	42.86	fALS Up		Transport of small molecules	O2-CO2 exchange in erythrocytes	0	-0.053	sALS down		Gene expression (Transcription)	RNA Polymerase III Transcription Initiation From Type 3 Promoter	-0.0109	-0.0013	fALS down
Disease	Uptake and actions of bacterial toxins	80	20	42.86	57.14	fALS Up								Gene expression (Transcription)	RNA Polymerase III Transcription Termination	-0.0129	-0.0026	fALS down
Disease	Viral mRNA Translation	80	0	71.43	14.29	fALS Up								Gene expression (Transcription)	RUNX3 regulates p14-ARF	0.117	0.0545	fALS up, sALS up
Disease	Infection with Mycobacterium tuberculosis	80	0	85.71	14.29	fALS Up; sALS Up								Gene expression (Transcription)	RUNX3 regulates WNT signaling	-0.0119	0	fALS down
Disease	FGFR3 mutant receptor activation	60	40	14.29	85.71	sALS Down								Gene expression (Transcription)	TFAP2 (AP-2) family regulates transcription of growth factors and their receptors	-0.0028	-0.0713	sALS down
Disease	Signaling by activated point mutants of FGFR3	60	40	14.29	85.71	sALS Down								Gene expression (Transcription)	Transcriptional regulation by RUNX3	0.0404	0.0191	fALS up, sALS up
Disease	FCGR3A-mediated phagocytosis	100	0	85.71	14.29	sALS Up								Metabolism	CYP2E1 reactions	-0.0109	-0.0047	fALS down
Disease	Leishmania phagocytosis	100	0	85.71	14.29	sALS Up								Metabolism of proteins	Incretin synthesis, secretion, and inactivation	-0.0119	0	fALS down
Disease	Parasite infection	100	0	85.71	14.29	sALS Up								Metabolism of proteins	Protein methylation	-0.0002	-0.0121	sALS down
Disease	Signaling by WNT in cancer	20	20	85.71	0	sALS Up								Metabolism of proteins	Synthesis, secretion, and inactivation of Glucagon-like Peptide-1 (GLP-1)	-0.0119	0	fALS down
Disease	XAV939 inhibits tankyrase, stabilizing AXIN	20	0	85.71	0	sALS Up								Muscle contraction	Phase 2 - plateau phase	0.0001	0.0125	sALS up
DNA Repair	Displacement of DNA glycosylase by APEX1	0	100	0	85.71	sALS Down								Neuronal System	Activation of GABAB receptors	-0.0166	-0.0001	fALS down
DNA Repair	Fanconi Anemia Pathway	40	60	14.29	85.71	sALS Down								Neuronal System	GABA B receptor activation	-0.015	-0.0001	fALS down
Extracellular matrix organization	ECM proteoglycans	80	20	71.43	28.57	fALS Up								Neuronal System	GABA receptor activation	-0.0135	-0.0001	fALS down
Extracellular matrix organization	Integrin cell surface interactions	80	20	57.14	42.86	fALS Up								Neuronal System, Signal Transduction	Adenylate cyclase inhibitory pathway	-0.0259	-0.0001	fALS down
Extracellular matrix organization	Laminin interactions	80	20	42.86	57.14	fALS Up								Programmed Cell Death	Stimulation of the cell death response by PAK-2p34	0.0017	0.0101	sALS up
Extracellular matrix organization	Non-integrin membrane-ECM interactions	80	20	57.14	42.86	fALS Up								Reproduction	Reproduction	0.0106	-0.0006	fALS up
Extracellular matrix organization	Syndecan interactions	80	0	71.43	28.57	fALS Up								Signal Transduction	Binding of TCF-LEF:CTNNB1 to target gene promoters	-0.0119	0	fALS down
Gene expression (Transcription)	Regulation of MECP2 expression and activity	80	20	28.57	71.43	fALS Up								Signal Transduction	G-protein activation	-0.0101	-0.0003	fALS down
Gene expression (Transcription)	RUNX1 regulates transcription of genes involved in differentiation of myeloid cells	80	0	42.86	14.29	fALS Up								Signal Transduction	G-protein mediated events	-0.0122	-0.0001	fALS down
Gene expression (Transcription)	RUNX3 regulates CDKN1A transcription	80	0	57.14	42.86	fALS Up								Signal Transduction	Hedgehog ligand biogenesis	0.0001	0.0185	sALS up
Gene expression (Transcription)	TP53 Regulates Transcription of Cell Cycle Genes	100	0	42.86	57.14	fALS Up								Transport of small molecules	ABC-family proteins mediated transport	0.0006	0.0104	sALS up
Gene expression (Transcription)	TP53 Regulates Transcription of Genes Involved in G2 Cell Cycle Arrest	80	20	42.86	57.14	fALS Up								Transport of small molecules	Bicarbonate transporters	-0.0202	0	fALS down
Gene expression (Transcription)	Transcriptional Regulation by MECP2	80	20	42.86	57.14	fALS Up
Gene expression (Transcription)	Transcriptional regulation by the AP-2 (TFAP2) family of transcription factors	100	0	57.14	42.86	fALS Up
Gene expression (Transcription)	Transcriptional Regulation by VENTX	80	20	28.57	71.43	fALS Up
Gene expression (Transcription)	FOXO-mediated transcription of cell cycle genes	100	0	85.71	14.29	fALS Up; sALS Up
Gene expression (Transcription)	RNA Polymerase I Transcription Initiation	20	80	14.29	85.71	sALS Down
Gene expression (Transcription)	RNA Polymerase I Transcription Termination	20	80	14.29	85.71	sALS Down
Gene expression (Transcription)	RNA Polymerase II Transcription Termination	80	20	14.29	85.71	sALS Down
Gene expression (Transcription)	RNA Polymerase III Abortive And Retractive Initiation	20	80	14.29	85.71	sALS Down
Gene expression (Transcription)	RNA Polymerase III Chain Elongation	0	80	0	100	sALS Down
Gene expression (Transcription)	RNA Polymerase III Transcription	20	80	14.29	85.71	sALS Down
Gene expression (Transcription)	RNA Polymerase III Transcription Initiation	20	80	14.29	85.71	sALS Down
Gene expression (Transcription)	RNA Polymerase III Transcription Initiation From Type 1 Promoter	0	80	14.29	85.71	sALS Down
Gene expression (Transcription)	RNA Polymerase III Transcription Initiation From Type 2 Promoter	0	80	14.29	85.71	sALS Down
Gene expression (Transcription)	RNA Polymerase III Transcription Initiation From Type 3 Promoter	40	60	0	100	sALS Down
Gene expression (Transcription)	RNA Polymerase III Transcription Termination	0	100	14.29	85.71	sALS Down
Gene expression (Transcription)	FOXO-mediated transcription of oxidative stress, metabolic and neuronal genes	60	40	85.71	14.29	sALS Up
Gene expression (Transcription)	Regulation of TP53 Activity through Methylation	60	40	85.71	14.29	sALS Up
Hemostasis	Common Pathway of Fibrin Clot Formation	80	20	42.86	57.14	fALS Up
Hemostasis	Extrinsic Pathway of Fibrin Clot Formation	80	20	14.29	57.14	fALS Up
Hemostasis	Formation of Fibrin Clot (Clotting Cascade)	80	20	42.86	57.14	fALS Up
Hemostasis	Hemostasis	100	0	57.14	42.86	fALS Up
Hemostasis	Intrinsic Pathway of Fibrin Clot Formation	80	20	42.86	57.14	fALS Up
Hemostasis	Platelet activation, signaling and aggregation	80	20	57.14	42.86	fALS Up
Hemostasis	Platelet Adhesion to exposed collagen	80	0	28.57	57.14	fALS Up
Hemostasis	Platelet Aggregation (Plug Formation)	80	20	71.43	28.57	fALS Up
Hemostasis	Platelet degranulation	100	0	71.43	28.57	fALS Up
Hemostasis	Response to elevated platelet cytosolic Ca2+	100	0	71.43	28.57	fALS Up
Hemostasis	Tie2 Signaling	100	0	71.43	28.57	fALS Up
Hemostasis, Signal Transduction	GRB2:SOS provides linkage to MAPK signaling for Integrins	80	0	71.43	28.57	fALS Up
Immune System	Antigen activates B Cell Receptor (BCR) leading to generation of second messengers	100	0	42.86	57.14	fALS Up
Immune System	Antigen processing-Cross presentation	80	20	57.14	42.86	fALS Up
Immune System	ER-Phagosome pathway	80	20	57.14	42.86	fALS Up
Immune System	Antimicrobial peptides	80	20	42.86	57.14	fALS Up
Immune System	CD28 co-stimulation	80	20	42.86	57.14	fALS Up
Immune System	Interleukin-1 family signaling	80	20	57.14	42.86	fALS Up
Immune System	DAP12 interactions	100	0	42.86	57.14	fALS Up
Immune System	DAP12 signaling	100	0	42.86	57.14	fALS Up
Immune System	Interleukin-1 signaling	80	20	57.14	42.86	fALS Up
Immune System	Interleukin-17 signaling	80	20	57.14	42.86	fALS Up
Immune System	Interleukin-18 signaling	80	20	42.86	42.86	fALS Up
Immune System	NIK-->noncanonical NF-kB signaling	60	40	14.29	85.71	sALS Down
Immune System	Interleukin-33 signaling	60	0	85.71	14.29	sALS Up
Immune System	DDX58-IFIH1-mediated induction of interferon-alpha-beta	80	20	42.86	57.14	fALS Up
Immune System	TRAF6 mediated NF-kB activation	80	0	57.14	42.86	fALS Up
Immune System	Interferon alpha-beta signaling	80	20	42.86	57.14	fALS Up
Immune System	Interferon Signaling	80	20	42.86	57.14	fALS Up
Immune System	Interleukin receptor SHC signaling	100	0	42.86	57.14	fALS Up
Immune System	ZBP1(DAI) mediated induction of type I IFNs	80	20	57.14	42.86	fALS Up
Immune System	Dectin-1 mediated noncanonical NF-kB signaling	60	40	14.29	85.71	sALS Down
Immune System	Interleukin-10 signaling	80	20	57.14	42.86	fALS Up
Immune System	NOD1-2 Signaling Pathway	60	40	14.29	85.71	sALS Down
Immune System	Nucleotide-binding domain, leucine rich repeat containing receptor (NLR) signaling pathways	40	60	14.29	85.71	sALS Down
Immune System	Interleukin-3, Interleukin-5 and GM-CSF signaling	100	0	42.86	57.14	fALS Up
Immune System	LRR FLII-interacting protein 1 (LRRFIP1) activates type I IFN production	80	0	57.14	28.57	fALS Up
Immune System	Fc epsilon receptor (FCERI) signaling	80	20	28.57	71.43	fALS Up
Immune System	Metal sequestration by antimicrobial proteins	100	0	57.14	14.29	fALS Up
Immune System	FCERI mediated Ca+2 mobilization	80	20	28.57	71.43	fALS Up
Immune System	FCERI mediated MAPK activation	80	20	28.57	71.43	fALS Up
Immune System	Regulation of IFNA signaling	100	0	71.43	28.57	fALS Up
Immune System	FCERI mediated NF-kB activation	80	20	71.43	28.57	fALS Up
Immune System	Role of LAT2-NTAL-LAB on calcium mobilization	80	20	57.14	42.86	fALS Up
Immune System	TNFs bind their physiological receptors	80	20	57.14	28.57	fALS Up
Immune System	Activation of C3 and C5	80	0	28.57	28.57	fALS Up
Immune System	Complement cascade	100	0	28.57	71.43	fALS Up
Immune System	Regulation of Complement cascade	100	0	42.86	57.14	fALS Up
Immune System	Classical antibody-mediated complement activation	80	0	14.29	85.71	fALS Up; sALS Down
Immune System	IKK complex recruitment mediated by RIP1	100	0	42.86	42.86	fALS Up
Immune System	MAP kinase activation	80	20	85.71	14.29	fALS Up
Immune System	MyD88:MAL(TIRAP) cascade initiated on plasma membrane	80	20	71.43	28.57	fALS Up
Immune System	Regulation of TLR by endogenous ligand	80	0	71.43	28.57	fALS Up
Immune System	Toll Like Receptor 2 (TLR2) Cascade	80	20	71.43	28.57	fALS Up
Immune System	Toll Like Receptor 4 (TLR4) Cascade	80	20	28.57	71.43	fALS Up
Immune System	Toll Like Receptor TLR1:TLR2 Cascade	80	20	71.43	28.57	fALS Up
Immune System	Toll Like Receptor TLR6:TLR2 Cascade	80	20	71.43	28.57	fALS Up
Immune System	TRIF-mediated programmed cell death	100	0	28.57	57.14	fALS Up
Metabolism	Glyoxylate metabolism and glycine degradation	0	80	42.86	57.14	fALS Down
Metabolism	A tetrasaccharide linker sequence is required for GAG synthesis	80	20	57.14	42.86	fALS Up
Metabolism	Androgen biosynthesis	80	0	28.57	42.86	fALS Up
Metabolism	Chondroitin sulfate-dermatan sulfate metabolism	80	20	57.14	42.86	fALS Up
Metabolism	Glycosaminoglycan metabolism	80	20	57.14	42.86	fALS Up
Metabolism	Heparan sulfate-heparin (HS-GAG) metabolism	80	20	42.86	57.14	fALS Up
Metabolism	HS-GAG biosynthesis	80	20	42.86	57.14	fALS Up
Metabolism	HS-GAG degradation	80	20	42.86	57.14	fALS Up
Metabolism	Metabolism of carbohydrates	80	20	57.14	42.86	fALS Up
Metabolism	Metabolism of fat-soluble vitamins	80	20	57.14	42.86	fALS Up
Metabolism	Xenobiotics	80	0	57.14	42.86	fALS Up
Metabolism	Arachidonic acid metabolism	60	40	14.29	85.71	sALS Down
Metabolism	Complex I biogenesis	0	80	14.29	85.71	sALS Down
Metabolism	Cytosolic sulfonation of small molecules	20	40	0	85.71	sALS Down
Metabolism	Glycerophospholipid biosynthesis	60	40	14.29	85.71	sALS Down
Metabolism	Phase II - Conjugation of compounds	20	60	14.29	85.71	sALS Down
Metabolism	Phospholipid metabolism	40	60	14.29	85.71	sALS Down
Metabolism	Respiratory electron transport	20	80	14.29	85.71	sALS Down
Metabolism	Respiratory electron transport, ATP synthesis by chemiosmotic coupling, and heat production by uncoupling proteins	20	80	14.29	85.71	sALS Down
Metabolism	Synthesis of Prostaglandins (PG) and Thromboxanes (TX)	40	20	14.29	85.71	sALS Down
Metabolism of proteins	CREB3 factors activate genes	0	100	28.57	71.43	fALS Down
Metabolism of proteins	Attachment of GPI anchor to uPAR	80	0	28.57	28.57	fALS Up
Metabolism of proteins	IRE1alpha activates chaperones	80	20	57.14	42.86	fALS Up
Metabolism of proteins	Metalloprotease DUBs	80	20	28.57	71.43	fALS Up
Metabolism of proteins	Post-translational protein phosphorylation	80	20	57.14	42.86	fALS Up
Metabolism of proteins	Unfolded Protein Response (UPR)	80	20	57.14	42.86	fALS Up
Metabolism of proteins	XBP1(S) activates chaperone genes	80	20	57.14	42.86	fALS Up
Metabolism of proteins	Cooperation of Prefoldin and TriC-CCT in actin and tubulin folding	40	40	14.29	85.71	sALS Down
Metabolism of proteins	Gamma carboxylation, hypusine formation and arylsulfatase activation	60	40	14.29	85.71	sALS Down
Metabolism of proteins	Post-chaperonin tubulin folding pathway	60	40	14.29	85.71	sALS Down
Metabolism of RNA	Metabolism of non-coding RNA	20	80	14.29	85.71	sALS Down
Metabolism of RNA	mRNA Splicing - Minor Pathway	60	40	14.29	85.71	sALS Down
Metabolism of RNA	snRNP Assembly	20	80	14.29	85.71	sALS Down
Metabolism of RNA	Transport of Mature mRNA derived from an Intron-Containing Transcript	40	60	14.29	85.71	sALS Down
Metabolism of RNA	Transport of Mature Transcript to Cytoplasm	40	60	14.29	85.71	sALS Down
Metabolism of RNA	HuR (ELAVL1) binds and stabilizes mRNA	40	20	85.71	0	sALS Up
Metabolism of RNA	Regulation of mRNA stability by proteins that bind AU-rich elements	20	80	85.71	0	sALS Up
Metabolism, Signal Transduction	Retinoid metabolism and transport	80	20	57.14	42.86	fALS Up
Muscle contraction	Phase 0 - rapid depolarisation	40	60	14.29	85.71	sALS Down
Organelle biogenesis and maintenance	Cilium Assembly	20	80	28.57	71.43	fALS Down
Organelle biogenesis and maintenance	Organelle biogenesis and maintenance	20	80	28.57	71.43	fALS Down
Organelle biogenesis and maintenance	Intraflagellar transport	20	80	14.29	85.71	fALS Down; sALS Down
Programmed Cell Death	Activation of BAD and translocation to mitochondria	80	0	42.86	28.57	fALS Up
Programmed Cell Death	Activation of BH3-only proteins	80	20	42.86	57.14	fALS Up
Programmed Cell Death	Apoptosis induced DNA fragmentation	80	20	42.86	42.86	fALS Up
Programmed Cell Death	CASP8 activity is inhibited	80	20	14.29	71.43	fALS Up
Programmed Cell Death	Regulated Necrosis	100	0	57.14	42.86	fALS Up
Programmed Cell Death	Regulation of necroptotic cell death	80	20	14.29	71.43	fALS Up
Programmed Cell Death	RIPK1-mediated regulated necrosis	100	0	57.14	42.86	fALS Up
Programmed Cell Death	Apoptotic execution phase	100	0	85.71	14.29	fALS Up; sALS Up
Programmed Cell Death	Release of apoptotic factors from the mitochondria	20	40	0	85.71	sALS Down
Protein localization	Mitochondrial protein import	40	60	14.29	85.71	sALS Down
Signal Transduction	Insulin receptor recycling	20	80	28.57	71.43	fALS Down
Signal Transduction	Signaling by NTRK2 (TRKB)	20	80	42.86	57.14	fALS Down
Signal Transduction	AKT phosphorylates targets in the cytosol	80	20	57.14	42.86	fALS Up
Signal Transduction	Death Receptor Signalling	80	20	57.14	42.86	fALS Up
Signal Transduction	Downregulation of ERBB4 signaling	80	20	57.14	28.57	fALS Up
Signal Transduction	G alpha (i) signalling events	80	20	42.86	57.14	fALS Up
Signal Transduction	MET activates RAP1 and RAC1	80	20	100	0	fALS Up
Signal Transduction	MET activates RAS signaling	80	20	71.43	28.57	fALS Up
Signal Transduction	MET interacts with TNS proteins	80	20	57.14	14.29	fALS Up
Signal Transduction	MET promotes cell motility	80	20	71.43	28.57	fALS Up
Signal Transduction	Negative regulation of MET activity	80	20	57.14	42.86	fALS Up
Signal Transduction	Nuclear signaling by ERBB4	100	0	57.14	42.86	fALS Up
Signal Transduction	Regulation of FZD by ubiquitination	80	20	28.57	71.43	fALS Up
Signal Transduction	RHO GTPases Activate NADPH Oxidases	80	20	57.14	42.86	fALS Up
Signal Transduction	Serotonin receptors	80	20	42.86	57.14	fALS Up
Signal Transduction	Signaling by ERBB2	80	20	42.86	57.14	fALS Up
Signal Transduction	Signaling by ERBB4	100	0	71.43	28.57	fALS Up
Signal Transduction	Signaling by MET	80	20	71.43	28.57	fALS Up
Signal Transduction	TNFR1-induced NFkappaB signaling pathway	80	20	57.14	42.86	fALS Up
Signal Transduction	TNFR1-induced proapoptotic signaling	80	20	42.86	28.57	fALS Up
Signal Transduction	Visual phototransduction	80	20	57.14	42.86	fALS Up
Signal Transduction	Erythropoietin activates Phosphoinositide-3-kinase (PI3K)	80	0	85.71	14.29	fALS Up; sALS Up
Signal Transduction	Signaling by Erythropoietin	80	20	85.71	14.29	fALS Up; sALS Up
Signal Transduction	Degradation of DVL	60	0	14.29	85.71	sALS Down
Signal Transduction	Downstream signaling of activated FGFR3	80	20	14.29	85.71	sALS Down
Signal Transduction	Downstream signaling of activated FGFR4	80	20	14.29	85.71	sALS Down
Signal Transduction	FGFR1 ligand binding and activation	40	60	14.29	85.71	sALS Down
Signal Transduction	FGFR2 ligand binding and activation	20	80	14.29	85.71	sALS Down
Signal Transduction	FGFR2b ligand binding and activation	20	80	14.29	85.71	sALS Down
Signal Transduction	FGFR2c ligand binding and activation	40	60	14.29	85.71	sALS Down
Signal Transduction	FGFR3 ligand binding and activation	60	40	14.29	85.71	sALS Down
Signal Transduction	FGFR3b ligand binding and activation	60	40	0	85.71	sALS Down
Signal Transduction	FGFR3c ligand binding and activation	60	40	14.29	85.71	sALS Down
Signal Transduction	FGFR4 ligand binding and activation	40	60	14.29	85.71	sALS Down
Signal Transduction	FGFRL1 modulation of FGFR1 signaling	60	40	0	100	sALS Down
Signal Transduction	FRS-mediated FGFR3 signaling	60	40	14.29	85.71	sALS Down
Signal Transduction	FRS-mediated FGFR4 signaling	40	60	14.29	85.71	sALS Down
Signal Transduction	Frs2-mediated activation	60	40	14.29	85.71	sALS Down
Signal Transduction	Negative regulation of FGFR4 signaling	40	60	14.29	85.71	sALS Down
Signal Transduction	Negative regulation of TCF-dependent signaling by DVL-interacting proteins	20	40	0	100	sALS Down
Signal Transduction	PCP-CE pathway	60	40	14.29	85.71	sALS Down
Signal Transduction	Phospholipase C-mediated cascade; FGFR2	40	60	14.29	85.71	sALS Down
Signal Transduction	Phospholipase C-mediated cascade; FGFR3	60	40	14.29	85.71	sALS Down
Signal Transduction	Phospholipase C-mediated cascade; FGFR4	40	60	14.29	85.71	sALS Down
Signal Transduction	PI-3K cascade:FGFR4	40	60	14.29	85.71	sALS Down
Signal Transduction	Prolonged ERK activation events	60	40	14.29	85.71	sALS Down
Signal Transduction	Retrograde neurotrophin signalling	60	20	0	100	sALS Down
Signal Transduction	SHC-mediated cascade:FGFR1	80	20	14.29	85.71	sALS Down
Signal Transduction	SHC-mediated cascade:FGFR2	80	20	14.29	85.71	sALS Down
Signal Transduction	SHC-mediated cascade:FGFR3	80	20	14.29	85.71	sALS Down
Signal Transduction	SHC-mediated cascade:FGFR4	80	20	14.29	85.71	sALS Down
Signal Transduction	Signaling by FGFR	60	40	14.29	85.71	sALS Down
Signal Transduction	Signaling by FGFR3	60	40	14.29	85.71	sALS Down
Signal Transduction	Signaling by FGFR4	60	40	14.29	85.71	sALS Down
Signal Transduction	TCF dependent signaling in response to WNT	60	40	14.29	85.71	sALS Down
Signal Transduction	WNT mediated activation of DVL	20	20	0	85.71	sALS Down
Signal Transduction	MET activates PTPN11	60	20	100	0	sALS Up
Signal Transduction	RHO GTPases activate IQGAPs	20	20	85.71	14.29	sALS Up
Signal Transduction	RHO GTPases Activate WASPs and WAVEs	80	20	85.71	14.29	sALS Up
Signal Transduction	Signaling by Hippo	100	0	85.71	14.29	sALS Up
Signal Transduction	Signaling by VEGF	60	40	85.71	14.29	sALS Up
Transport of small molecules	Transferrin endocytosis and recycling	20	80	28.57	71.43	fALS Down
Transport of small molecules	ABC-family proteins mediated transport	80	20	71.43	28.57	fALS Up
Transport of small molecules	Ion channel transport	60	40	14.29	85.71	sALS Down
Transport of small molecules	VLDL clearance	40	20	85.71	14.29	sALS Up
Vesicle-mediated transport	Binding and Uptake of Ligands by Scavenger Receptors	80	20	57.14	42.86	fALS Up
Vesicle-mediated transport	Scavenging by Class A Receptors	80	20	57.14	42.86	fALS Up
